# Supplementary material for: Quantitative Attribute Analyses with Ground Penetrating Radar for Infrastructure Assessments and Structural Health Monitoring
Source: Sensors (Basel). 2019 Apr 5;19(7):1637. doi: 10.3390/s19071637 (PMC6480043; doi:10.3390/s19071637)
Supplement: Supplementary file 1 [file sensors-19-01637-s001.zip]

Archive with 39 entries (39 files):
- File____001.DZT
- File____002.DZT
- File____003.DZT
- File____004.DZT
- File____005.DZT
- File____006.DZT
- File____007.DZT
- File____008.DZT
- File____009.DZT
- File____010.DZT
- File____011.DZT
- File____012.DZT
- File____013.DZT
- File____014.DZT
- File____015.DZT
- File____016.DZT
- File____017.DZT
- File____018.DZT
- File____019.DZT
- File____020.DZT
- File____021.DZT
- File____022.DZT
- File____023.DZT
- File____024.DZT
- File____025.DZT
- File____026.DZT
- File____027.DZT
- File____028.DZT
- File____029.DZT
- File____030.DZT
- File____031.DZT
- File____032.DZT
- File____033.DZT
- File____034.DZT
- File____035.DZT
- File____036.DZT
- File____037.DZT
- File____038.DZT
- PROJ_6.BZX
