# Supplementary material for: Quantitative Attribute Analyses with Ground Penetrating Radar for Infrastructure Assessments and Structural Health Monitoring
Source: Sensors (Basel). 2019 Apr 5;19(7):1637. doi: 10.3390/s19071637 (PMC6480043; doi:10.3390/s19071637)
Supplement: Supplementary file 1 [file sensors-19-01637-s001.zip › PROJ_6.BZX]

<?xml version="1.0" encoding="UTF-8"?>
<Batch xmlns="www.geophysical.com/Batch/1.00">
  <Batch>
    <File>
      <name>FILE____001.DZT</name>
    </File>
    <File>
      <name>FILE____002.DZT</name>
    </File>
    <File>
      <name>FILE____003.DZT</name>
    </File>
    <File>
      <name>FILE____004.DZT</name>
    </File>
    <File>
      <name>FILE____005.DZT</name>
    </File>
    <File>
      <name>FILE____006.DZT</name>
    </File>
    <File>
      <name>FILE____007.DZT</name>
    </File>
    <File>
      <name>FILE____008.DZT</name>
    </File>
    <File>
      <name>FILE____009.DZT</name>
    </File>
    <File>
      <name>FILE____010.DZT</name>
    </File>
    <File>
      <name>FILE____011.DZT</name>
    </File>
    <File>
      <name>FILE____012.DZT</name>
    </File>
    <File>
      <name>FILE____013.DZT</name>
    </File>
    <File>
      <name>FILE____014.DZT</name>
    </File>
    <File>
      <name>FILE____015.DZT</name>
    </File>
    <File>
      <name>FILE____016.DZT</name>
    </File>
    <File>
      <name>FILE____017.DZT</name>
    </File>
    <File>
      <name>FILE____018.DZT</name>
    </File>
    <File>
      <name>FILE____019.DZT</name>
    </File>
  </Batch>
</Batch>
